# Supplementary material for: QuimP: analyzing transmembrane signalling in highly deformable cells
Source: Bioinformatics. 2018 Mar 16;34(15):2695–7. doi: 10.1093/bioinformatics/bty169 (PMC6061833; doi:10.1093/bioinformatics/bty169)
Supplement: Supplementary Data [file bty169_supp.zip]

Archive with 9 entries (8 files):
- bty169-suppl_data/
- bty169-suppl_data/Supplementary_material_A.docx
- bty169-suppl_data/Supplementary_material_A.pdf
- bty169-suppl_data/Supplementary_material_B.docx
- bty169-suppl_data/Supplementary_material_B.pdf
- bty169-suppl_data/Supplementary_material_C.docx
- bty169-suppl_data/Supplementary_material_C.pdf
- bty169-suppl_data/Supplementary_material_D.docx
- bty169-suppl_data/Supplementary_material_D.pdf
